# Supplementary material for: Volatile DMNT systemically induces jasmonate-independent direct anti-herbivore defense in leaves of sweet potato (Ipomoea batatas) plants
Source: Sci Rep. 2019 Nov 22;9:17431. doi: 10.1038/s41598-019-53946-0 (PMC6874613; doi:10.1038/s41598-019-53946-0)
Supplement: Supplementary file 2 — Supplementary Table S1 [file 41598_2019_53946_MOESM2_ESM.xlsx]

## Sheet: Sheet1
Supplementary Table S1. Identification of volatiles collected in the headspace of I. batatas TN57 and TN66 after mechanical wounding and feeding by S. littoralis.
No. (chromatogram)	RI (exp)	RI (DB)	Compound	Database	TN57	TN66
	901	900	n-Nonane	au	2	3
	903	901	n-Heptanal	ni	1,2	1,2
1	931	930	α-Pinene	au	-	2
2	942	945	1-Butoxy-2-propanol	ni	-	2
3	954	955	2-Ethylhexanal	ni	-	1,2
4	958	957	Benzaldehyde	au	1	1,2,3
5	961	966	5-Ethyl-(5H)-furan-2-one	ni	1,2,3	2,3
6	987	987	6-Methyl-5-hepten-2-one	au	1,2,3	1,2,3
7	991	994	Mesitylene	ad	1,2	1,2
8	991	989	1-Decene	ni	3	-
9	1000	1000	n-Decane	au	-	1
10	1003	1003	n-Octanal	ni	1,2,3	1,2,3
11	1008	1008	(Z)-Hex-3-enyl acetate	au	2,3	2,3
12	1015	1011	Hexyl acetate	ni	3	-
13	1018	1016	(E)-Hex-2-enyl acetate	ni	3	-
14	1027	1027	Limonene	au	1,2	2
15	1031	1030	2-Ethyl-hexanol	ni	1,2,3	1,2,3
16	1048	1049	(E)-β-Ocimene	ni	3	2,3
17	1100	-	unidentified monoterpenoid (93, 136)	-	3	2,3
18	1103	1103	n-Nonanal	au	1,2,3	1,2,3
19	1117	1118	4,8-Dimethylnona-1,3,7-triene	au	1,2,3	1,2,3
20	1137	1134	Phenyl acetonitrile	ad	-	3
21	1178	1178	Naphthalene	ad	-	1,2
22	1187	1187	(Z)-Hex-3-enyl butanoate	ni	3	-
23	1205	1205	n-Decanal	au	1,2,3	1,2,3
24	1293	1295	Indole	ni	2,3	2,3
25	1300	1300	n-Tridecane	au	2,3	3
26	1306	1307	n-Undecanal	ni	1,2,3	1,2,3
27	1349	1349	Internal standard (n-bromodecane)	au	1,2,3	1,2,3
28	1363	1365	(E)-2-Undecenal	ni	-	3
29	1374	1375	α-Copaene	au	3	1,3
30	1389	1389	β-Cubebene	ni	3	2
31	1390	1391	7-epi-Sesquithujene	ni	3	3
32	1392	1392	1-Tetradecene	au	1,2	-
33	1397	1394	(Z)-Jasmone	ni	2,3	3
34	1400	1400	n-Tetradecane	au	3	1,3
35	1408	1409	Dodecanal	ni	1,2,3	2,3
36	1417	1417	(E)-β-Caryophyllene	au	1,2,3	1,2,3
37	1428	1430	β-Copaene	ad	3	1,2
38	1435	1435	(E)-α-Bergamotene	ni	2,3	1,2,3
39	1443	1444	Sesquisabinene (1)	-	3	3
40	1452	1452	α-Humulene	au	3	3
41	1453	1453	Geranyl acetone	ni	1,2	1,2
42	1479	1479	Germacrene D	au	3	-
43	1484	1486	β-Ionone	ni	3	1
44	1494	1495	Bicyclogermacrene	ni	3	-
45	1500	1500	n-Pentadecane	au	2,3	1,2,3
46	1509	1509	Tridecanal	ad	2	-
47	1564	1564	Nerolidol	ni	2,3	3
48	1580	1580	(3E,7E)-4,8,12-Trimethyltrideca-1,3,7,11-tetraene	au	1,2,3	1,2,3
49	1600	1600	n-Hexadecane	au	1,3	1,2,3
50	1700	1700	n-Heptadecane	au	1,2,3	1,2,3
51	1714	1715	n-Pentadecanal	ni	2,3	-
52	1800	1800	n-Octadecane	au	1,2	2,3
53	1827	1827	Isopropyl tetradecanoate	ni	2	-
54	1881	1880	n-Hexadecanol	ni	1	-
	(1) tentatively Sesquisabinene A according to: Weissbecker B. et al.
	J. Chem. Ecol., 2000, 26, 6, 1433-1445. [doi:10.1023/A:1005535708866]
	Abrreviations:
	au	Authentic ref		Treatment:
	Tentative identification with:			1	Control
	ad	Adams		2	MecWorm
	ni	NIST		3	Spodoptera littoralis
