# Supplementary material for: Volatile DMNT systemically induces jasmonate-independent direct anti-herbivore defense in leaves of sweet potato (Ipomoea batatas) plants
Source: Sci Rep. 2019 Nov 22;9:17431. doi: 10.1038/s41598-019-53946-0 (PMC6874613; doi:10.1038/s41598-019-53946-0)
Supplement: Supplementary file 3 — Supplementary Table S2 [file 41598_2019_53946_MOESM3_ESM.xlsx]

## Sheet: Rel Quant I batatas
Supplementary Table S2. Quantification of volatiles (ng/g fresh weight) collected in the headspace of I. batatas TN57 and TN66 after mechanical wounding and feeding by S. littoralis relative to the internal standard.
				TN57										TN66
				Control (MecWorm)		MecWorm		Control (Herbivore Feeding)		Herbivore feeding		Statistics		Control (MecWorm)		MecWorm		Control (Herbivore Feeding)		Herbivore feeding		Statistics
No. (chromatogram)	RI (exp)	RI (DB)	Compound	Mean	SEM	Mean	SEM	Mean	SEM	Mean	SEM	Test	p-value	Mean	SEM	Mean	SEM	Mean	SEM	Mean	SEM	Test	p-value
	901	900	n-Nonane	bql	bql	bql	bql	bql	bql	bql	bql	-	-	bql	bql	bql	bql	2414.8	437.946	4287.19	987.067	mw	0.295
	903	901	n-Heptanal	2537.19	1559.8	15075.7	11785.1	bql	bql	bql	bql	mw	0.328	bql	bql	3706.54	1811.86	bql	bql	bql	bql	ost	0.177
4	958	957	Benzaldehyde	6391.53	2977.15	bql	bql	bql	bql	bql	bql	ost	0.069	bql	bql	265.407	187.913	bql	bql	bql	bql	ost	0.293
5	961	966	5-Ethyl-(5H)-furan-2-one	bql	bql	bql	bql	bql	bql	2611.05	2611.05	ost	0.339	bql	bql	bql	bql	bql	bql	bql	bql	-	-
6	987	987	6-Methyl-5-hepten-2-one	4824.21	2885.85	3639.25	1958.43	3095.66	2185.28	4153.58	2617.2	aov	0.73	1155.6	586.431	675.814	675.814	2578	1582.06	7194.52	2137.44	aov	0.093
7	991	994	Mesitylene	4206.37	4206.37	10723.2	4978.29	bql	bql	bql	bql	mw	0.13	bql	bql	bql	bql	bql	bql	bql	bql	-	-
8	991	989	1-Decene	bql	bql	bql	bql	bql	bql	839.614	839.614	ost	0.339	bql	bql	bql	bql	bql	bql	bql	bql	-	-
10	1003	1003	n-Octanal	27817.1	16542.6	11680.1	8060.51	14266.2	7651.9	31546.6	11365.7	aov	0.068	bql	bql	2338.76	1531.17	bql	bql	bql	bql	ost	0.266
11	1008	1008	(Z)-Hex-3-enyl acetate	bql	bql	10164.4	4053.53	6851.72	4076.4	16750.3	14578.6	aov	0.494	bql	bql	1427.07	1427.07	bql	bql	bql	bql	ost	0.423
12	1015	1011	Hexyl acetate	bql	bql	bql	bql	bql	bql	3782.76	2552.03	ost	0.166	bql	bql	708.011	708.011	bql	bql	bql	bql	ost	0.423
13	1018	1016	(E)-Hex-2-enyl acetate	bql	bql	bql	bql	bql	bql	2041.28	2041.28	ost	0.339	bql	bql	bql	bql	bql	bql	bql	bql	-	-
14	1027	1027	Limonene	163.391	163.391	581.203	417.538	bql	bql	bql	bql	mw	0.645	bql	bql	690.148	491.105	bql	bql	bql	bql	ost	0.295
16	1048	1049	(E)-β-Ocimene	bql	bql	bql	bql	bql	bql	73669.7	37330.6	ost	0.2	1124.33	1124.33	bql	bql	843.929	567.319	267.117	267.117	aov	0.643
18	1103	1103	n-Nonanal	4012.64	4012.64	14378.1	13978.8	2995.73	1455.77	21211.2	9505.34	aov	0.086	bql	bql	bql	bql	157.791	157.791	7045.16	4985.16	mw	0.628
19	1117	1118	4,8-Dimethylnona-1,3,7-triene	47074.9	6276.82	209218	55472.9	140085	53851.8	649718	149030	aov	1(a),2(a),3(a),4(b) <0.001	15305.2	6522.85	47689.2	23659.6	25254.3	8591.66	33862.7	6877.9	aov	1(a),2(ab),3(ab),4(b); 0.004
22	1187	1187	(Z)-Hex-3-enyl butanoate	bql	bql	bql	bql	bql	bql	2731.41	2157.96	ost	0.232	bql	bql	bql	bql	bql	bql	bql	bql	-	-
23	1205	1205	n-Decanal	8026.09	7735.94	25973	25973	1329.21	866.712	10455.9	7573	aov	0.676	1147.86	739.582	71.9378	71.9378	4434.44	2542.35	14306.1	7163.07	aov	0.181
24	1293	1295	Indole	bql	bql	bql	bql	bql	bql	99031.2	31411.8	ost	0.313	bql	bql	1142.87	909.938	428.353	302.095	11143.3	3959.34	aov	0.122
25	1300	1300	n-Tridecane	bql	bql	1264.7	620.788	bql	bql	bql	bql	ost	0.081	bql	bql	bql	bql	1839.3	1114.87	19420	9167.51	mw	0.014
26	1306	1307	n-Undecanal	185051	70444.2	76359.2	49988.9	788.675	788.675	31669.2	15322.8	aov	0.116	38351	38351	275.212	275.212	26380.1	26380.1	61785.9	61785.9	aov	0.942
29	1374	1375	α-Copaene	bql	bql	bql	bql	bql	bql	32288.9	13229.1	ost	0.033	bql	bql	bql	bql	4277.08	1742.02	2123.49	902.733	mw	0.276
31	1390	1391	7-epi-Sesquithujene	bql	bql	bql	bql	bql	bql	12929.7	2864.87	ost	<0.001	bql	bql	bql	bql	bql	bql	bql	bql	-	-
33	1397	1394	(Z)-Jasmone	bql	bql	3527.83	1659.29	828.862	475.111	12250.1	7450.51	aov	0.308	bql	bql	bql	bql	bql	bql	bql	bql	-	-
35	1408	1409	Dodecanal	bql	bql	1156.66	757.824	bql	bql	bql	bql	ost	0.171	bql	bql	287.977	287.977	9526.81	4252.7	21270.1	5441.72	aov	0.051
36	1417	1417	(E)-β-Caryophyllene	3658.82	946.136	38580.4	13401.6	4798.08	1783.28	179022	29825	aov	0.051	1420.42	681.811	1085.41	619.566	bql	bql	6502.82	5149.96	aov	0.57
38	1435	1435	(E)-α-Bergamotene	bql	bql	27245.6	16607.1	1950.37	878.259	117164	33965.8	aov	1(a),2(a),3(b)=0.007	21037.6	11165.9	24085.1	14706.2	9414.99	2744.27	344803	145775	aov	0.073
39	1443	1444	Sesquisabinene (1)	bql	bql	bql	bql	443.822	217.668	3171.03	676.937	mw	3(a),4(b)=0.008	bql	bql	bql	bql	bql	bql	bql	bql	-	-
40	1452	1452	α-Humulene	bql	bql	bql	bql	278.178	186.333	4555.59	2742.64	mw	3(a),4(b)=0.082	bql	bql	bql	bql	1830.82	1005.57	41532.1	12235.2	mw	0.001
42	1479	1479	Germacrene D	bql	bql	bql	bql	562.017	267.348	5214.36	5214.36	mw	0.139	bql	bql	bql	bql	bql	bql	bql	bql	-	-
44	1494	1495	Bicyclogermacrene	bql	bql	bql	bql	bql	bql	2727.42	2492.05	ost	0.297	bql	bql	bql	bql	bql	bql	bql	bql	-	-
45	1500	1500	n-Pentadecane	bql	bql	2533.63	2015.18	535.295	317.522	77829.2	12255.3	aov	0.206	618.884	318.252	100.925	100.925	bql	bql	bql	bql	mw	0.196
46	1509	1509	Tridecanal	bql	bql	1319.06	1319.06	bql	bql	bql	bql	ost	0.351	bql	bql	bql	bql	bql	bql	bql	bql	-	-
47	1564	1564	Nerolidol	1092.72	534.999	4223.56	2017.76	2120.9	1056.89	15858.6	5987.44	aov	1(a),2(a),3(a),4(b)=0.002	2599.29	2599.29	29.7331	29.7331	1280.75	1110.58	1918.05	1276.94	aov	0.989
48	1580	1580	(3E,7E)-4,8,12-Trimethyltrideca-1,3,7,11-tetraene	247.706	174.006	6920.59	3278.9	36966.8	19931.5	70276.2	12789.5	aov	1(a),2(a),3(a),4(b) <0.001	302.23	302.23	526.643	314.334	557.532	376.1	16112.3	12800.3	aov	0.826
49	1600	1600	n-Hexadecane	bql	bql	bql	bql	10536.3	7247.98	26500.5	6996.54	mw	0.155	bql	bql	bql	bql	bql	bql	3420.72	3420.72	ost	0.356
50	1700	1700	n-Heptadecane	301.212	150.992	2554.82	1275.17	1113.17	389.413	2338.22	1068.66	aov	0.37	bql	bql	bql	bql	bql	bql	bql	bql	-	-
51	1714	1715	n-Pentadecanal	bql	bql	bql	bql	3654.54	2271.95	21178	4171.06	mw	3(a),4(b)=0.002	bql	bql	bql	bql	bql	bql	bql	bql
52	1800	1800	n-Octadecane	1729.99	783.305	2297.5	784.252	bql	bql	bql	bql	mw	0.279	bql	bql	bql	bql	bql	bql	bql	bql	-	-
53	1827	1827	Isopropyl tetradecanoate	bql	bql	2935.4	1043.3	bql	bql	bql	bql	ost	0.026	bql	bql	bql	bql	bql	bql	bql	bql	-	-
	(1) tentatively Sesquisabinene A according to: Weissbecker B. et al.
	J. Chem. Ecol., 2000, 26, 6, 1433-1445. [doi:10.1023/A:1005535708866]
	Abrreviations:
	bql	below quantification limit
	Treatment:			Statistical test used:
	1	Control		ost	one sample t-test
	2	Control (MecWorm)		mw	Mann-Whitney rank sum test
	3	Control (Spodoptera littoralis)		aov	Kruskal-Wallis AOV
	4	Spodoptera littoralis
